# Supplementary material for: Structural dynamics of a metal–organic framework induced by CO2 migration in its non-uniform porous structure
Source: Nat Commun. 2019 Mar 1;10:999. doi: 10.1038/s41467-019-08939-y (PMC6397191; doi:10.1038/s41467-019-08939-y)
Supplement: Supplementary file 2 — Supplementary Data 1 [file 41467_2019_8939_MOESM2_ESM.txt]

ISTART = 0
ICHARG = 2
ISMEAR = 0
SIGMA = 0.001
NELMIN = 4
NELM = 80
NELMDL = -3
EDIFF = 1e-6
EDIFFG = -0.01
ENCUT = 400
ISIF = 4
IBRION = 2
NSW = 500
ISYM = 2 
ISPIN = 1
LREAL = A
IALGO = 38
LORBIT = 11
IVDW=1
